# Supplementary material for: UV Radiation and Protein Hydrolysates in Bio-Based Films: Impacts on Properties and Italian Salami Preservation
Source: Antioxidants (Basel). 2024 Apr 26;13(5):517. doi: 10.3390/antiox13050517 (PMC11117594; doi:10.3390/antiox13050517)
Supplement: Supplementary file 1 [file antioxidants-13-00517-s001.zip]

Archive with 1 entries (1 files):
- antioxidants-2959534-supplementary.pdf
